# Supplementary material for: Studies on Improving the Efficiency of Somatic Embryogenesis in Grapevine (Vitis vinifera L.) and Optimising Ethyl Methanesulfonate Treatment for Mutation Induction
Source: Plants (Basel). 2023 Dec 11;12(24):4126. doi: 10.3390/plants12244126 (PMC10748286; doi:10.3390/plants12244126)
Supplement: Supplementary file 1 [file plants-12-04126-s001.zip]

Archive with 1 entries (1 files):
- plants-2727565-supplementary.pdf
